# Supplementary material for: The prognostic impact of pre-treatment cachexia in resectional surgery for oesophagogastric cancer: a meta-analysis and meta-regression
Source: Br J Surg. 2023 Aug 1;110(12):1703–11. doi: 10.1093/bjs/znad239 (PMC10638534; doi:10.1093/bjs/znad239)
Supplement: znad239_Supplementary_Data [file znad239_supplementary_data.zip]

Archive with 2 entries (2 files):
- PRISMA Checklist BJS-0515-Mar-23.R1.docx
- Supplementary_Material.docx
